# Supplementary material for: Germline variants and breast cancer survival in patients with distant metastases at primary breast cancer diagnosis
Source: Sci Rep. 2021 Oct 5;11:19787. doi: 10.1038/s41598-021-99409-3 (PMC8492709; doi:10.1038/s41598-021-99409-3)
Supplement: Supplementary file 2 — Supplementary Table 1. [file 41598_2021_99409_MOESM2_ESM.xlsx]

## Sheet: StudyDesign
Study	Abbreviation	Country	Number of patients with metastasis at diagnosis	Study design	Case definition	Participation rates reported by Investigator	Participation rates for qx and blood collection▵	Design category	Selected familial cases	Controls in BCAC	Total Cases in BCAC	Invasive Cases in BCAC	Age (cases) range in BCAC			Ethnicity in BCAC	Source of information about any adjuvant treatment	How was cause of death obtained?	How was cause of death verified?	How was disease recurrence/progression obtained?	How was disease recurrence/progression verified?	How was follow-up (including vital status) information obtained?	When was the most recent attempt to have complete follow-up?	Is there risk factor information at follow-up time point(s)?	References
Australian Breast Cancer Family Study	ABCFS	Australia	6	Population-based case-control study	All cases diagnosed < age 40 plus a random sample of those diagnosed ages 40-59 from cancer registries in Victoria and New South Wales, plus a limited number diagnosed aged 60-69; cases living in Melbourne recruited from 1992-99 and in Sydney from 1993-98.	75% of cases and 68% of controls completed questionnaires, 71% of cases and 55% of controls provided a blood sample	53% cases / 37% controls	Population-based case-control	No	1404	2077	2075	23	-	90	European	Self report; clinican files for subset	National Death Index; family member report	National Death Index	Follow-up questionnaire; clinician files for subset	Clinician files for subset	Systematic follow-ups by mail and telephone	2014	Yes	Dite, G.S. et al. Familial risks, early-onset breast cancer, and BRCA1 and BRCA2 germline mutations. J. Natl. Cancer Inst., 95, 448-57 (2003).
Amsterdam Breast Cancer Study	ABCS	Netherlands	6	Hospital-based consecutive cases; population-based controls (for iCOGS/OncoArray from blood bank)	iCOGS/OncoArray: Breast cancer patients diagnosed before age 50 in 1995-2011 at the Netherlands Cancer Insitute - Antoni van Leeuwenhoek hospital (NKI-AVL).	iCOGS/OncoArray: cases 93%; controls unknown	iCOGS/OncoArray: cases Qx 62%, blood 63%; controls Qx and blood 100%.	Mixed	No	iCOGS: 1907 OncoArray: 190	iCOGS: 1217 OncoArray: 380	iCOGS: 1217 OncoArray: 380	18	-	49	European	Hospital tumor registry, patient charts, and additional information from clinical trial databases	Hospital medical registry	Patient charts	Hospital medical registry	Patient charts	Hospital medical registry and linkage with municipality registry	June 2020	No	1) M. K. Schmidt, et al. Breast Cancer Survival and Tumor Characteristics in Premenopausal Women Carrying the CHEK2*1100delC Germline Mutation, J.Clin.Oncol. 25, 64-9 (2007). 2) K. Michailidou, et al. Large-scale genotyping identifies 41 new loci associated with breast cancer risk, Nat Genet. 45, 353-61 (2013).
Bavarian Breast Cancer Cases and Controls	BBCC	Germany	24	Hospital-based cases; population based controls	Consecutive, unselected cases with invasive breast cancer recruited at the University Breast Centre, Franconia in Northern Bavaria during 1999-2013.	95% of cases and 99% of controls provided a blood sample and an epidemiological questionnaire	95% cases 99% controls	Mixed	No	1918	3484	3243	19	-	95	European	Medical Records	Cancer registry and Medical records.	Cancer registry and Medical records.	Cancer registry and Medical records.	Cancer registry and Medical records.	Cancer registry and Medical records.	41609	No	1) Fasching PA, et al. Single nucleotide polymorphisms of the aromatase gene (CYP19A1), HER2/neu status, and prognosis in breast cancer patients. Breast Cancer Res Treat. DOI 10.1007/s10549-007-9822-2 (2007). 2) Schrauder M, et al. Single nucleotide polymorphism D1853N of the ATM gene may alter the risk for breast cancer. J. Cancer Res. Clin. Oncol.,134, 873-82 (2008).
Philadelphia Breast Cancer Family Registry	BCFR-PA	USA	1	Clinic-based recruitment of families; family-based cohort	Recruitment took place from 1996 to 2011. Eligibility was based on one or more of the following criteria: 2 or more relatives with a personal history of breast or ovarian cancer; a woman diagnosed with breast or ovarian cancer at a young age; a woman with a history of both breast and ovarian cancer; an affected male; or known BRCA1 or BRCA1 mutation carriers.	Still actively following 47% of the cohort (17% withdrawn from future contact)	72% for blood collection, 93% for questionnaires	Case-series	Yes	0	200	93	17	-	69	Multiple	Patient-provided via questionnaire	self-report on questionnaire, or patient clinical database	self-report on questionnaire, or patient clinical database	self-report on questionnaire	self-report on questionnaire or pathology report	Self-report on questionnaires or clinical database	2015 questionnaire	Yes, self-report on questionnaire	1) John, EM et al. The Breast Cancer Family Registry: an infrastructure for cooperative multinational, interdisciplinary and translational studies of the genetic epidemiology of breast cancer. Breast Cancer Res 6, R375-R389 (2004) .2) Terry M, Phillips K, Daly M, et al. Cohort Profile: The Breast Cancer Prospective Family Study Cohort (ProF-SC). International Journal of Epidemiology 2015;:dyv118.
Breast Cancer in Northern Israel Study	BCINIS	Israel	46	Population-based case-control study	All consecutive cases of invasive BC and DCIS diagnosed in a geographically defined area of Northern Israel since 1990. On-going. Includes a founder population with mutations responsible for 10% of all cases.	70% for cases (12% refused, 18% not-reached). Around 50% for controls	qx+blood=100% in controls, 94.5% of cases. Qx only - 3.1%.	Population-based case-control	No	900	2020	1916	24	-	99	European, Jews and Arabs	Oncology files	Oncology files, medical records	Oncology files, medical records	Oncology files	Oncology files	Oncology files, medical records, population database	June 2016	No	1) Rennert G, Pinchev M, Rennert HS. Use of Bisphosphonates and Risk of Postmenopausal Breast Cancer. J Clin Oncol 2010 Aug 1;28(22):3577-81. 2) Rennert G, Lejbkowicz F, Cohen I, Pinchev M, Rennert HS, Barnett-Griness O. MutYH mutation carriers have increased breast cancer risk. Cancer. 2011 Sep 22. doi: 10.1002/cncr.26506. [Epub ahead of print].
Breast Cancer in Galway Genetic Study	BIGGS	Ireland	11	Hospital-based cases; population based controls	Unselected cases recruited from West of Ireland since 2001. Cases were recruited from University College Hospital Galway and surrounding hospitals	Not recorded		Mixed	No	907	1016	961	24	-	90	European	Local clinical database	Local clinical database	Oncology files, medical records	Local clinical database	Oncology files, medical records	Local clinical database	41487	No	1) Colleran G, McInerney N, Rowan A, Barclay E, Jones AM, Curran C, Miller N, Kerin M, Tomlinson I, Sawyer E. The TGFBR1*6A/9A polymorphism is not associated with differential risk of breast cancer. Breast Cancer Res Treat. 2009 Apr 24. 2) Niall Mcinerney, Gabrielle Colleran, Andrew Rowan, Axel Walther, Ella Barclay, Sarah Spain Angela M. Jones Stephen Tuohy, Catherine Curran, Nicola Miller, Mich…
Breast Oncology Galicia Network	BREOGAN	Spain	4	Population-based case-control	A population-based study conducted since 1997 in two cities in Galicia, Spain (Vigo and Santiago) covering approximately 700,000 inhabitants. The study currently includes over 1600 incident breast cancer cases diagnosed from 1997-2014 in two Galician hospitals with blood, tumor tissue and risk factor questionnaire.	>98% for cases, >98% for controls	>95% cases and >95% of controls completed questionnaire and provided a blood sample.	Mixed	No	2282	2078	1915	25	-	94	European	Clinical & Treatment data source: From the computerised electronic individual medical history program unique for each individual in the state: Each individual is identified by his/her social security number which is unique to each person during his/her lifetime, his/her first name and his/her two last names, his/her national id number which is unique to each individual during his/her lifetime, da…	From the computerised electronic individual medical history program unique for each individual in the state: Each individual is identified by his/her social security number which is unique to each person during his/her lifetime, his/her first name and his/her two last names, his/her national id number which is unique to each individual during his/her lifetime, date of bith, etc: All information i…	Informatizated individual medical history program across all state: Ianus	Informatizated individual medical history program across all state: Ianus	Informatizated individual medical history program across all state: Ianus	From the computerised electronic individual medical history program unique for each individual in the state: Each individual is identified by his/her social security number which is unique to each person during his/her lifetime, his/her first name and his/her two last names, his/her national id number which is unique to each individual during his/her lifetime, date of bith, etc: All information i…	Every six months	Some, not all RF questionnaire.	1) Castelao JE, Jiang XJ, Chavez-Uribe E, Fernandez Rodriguez B, Celeiro Muñoz C, Redondo Marey C, Peña Fernandez M, Novo Dominguez A, Dono Perez A, Doris Pereira C, Tomé MA, GarcÍa-Caballero T, Martínez ME, Fraga Rodriguez M, Carracedo A, Forteza-Vila J, Gago-Dominguez M. Family History and Breast Cancer Subtypes in a Spanish Cohort PLoS One. 2012;7:e29459. 2) Redondo, C. M., M. Gago-Dominguez, …
Breast Cancer Study of the University of Heidelberg	BSUCH	Germany	47	Hospital-based cases;healthy blood donator controls	Cases diagnosed with breast cancer/breast cancer metastasis in 2008-2011 at the University Women`s Clinic Heidelberg.	Cases: 82% Controls:Offers of blood donation from approximately 5% of donors were refused due to various reasons	Cases:82% Controls:95%	Mixed	No	2054	1730	1622	21	-	89	European	Medical records	Hospital medical registry	N/A	Hospital medical registry	N/A	Individual clinical investigation of patients, medical records	January 2017	No	Yang,R. et al. Genetic variants within miR-126 and miR-335 are not associated with breast cancer risk. Breast Cancer Res Treat 127, 549-554 (2011).
Crete Cancer Genetics Program	CCGP	Greece	34	Hospital-based case-control study	Incident breast cancer cases treated between 2004 and 2013 at the University Hospital of Heraklion on Crete; all enrolled within 6 months of diagnosis.	Approx. 80% of cases and 70% of controls contacted agreed to give a blood sample	100% cases; unrecorded for controls	Mixed	No	384	718	713	25	-	85	European	Individual patient medical records.	Individual patient medical records.	Death certificate	Individual patient medical records.	Imaging and/or biopsy	Individual patient medical records.	August 2014 for all patietns included in the database	Occasionally	No references yet.
Copenhagen General Population Study	CGPS	Denmark	1	Population-based case-control study	Consecutive, incident cases from 1 hospital with centralized care for a population of 400,000 women from 2001 to the present.	96% of cases and 56% of controls were interviewed and provided a blood sample	96% cases 56% controls	Population-based case-control	No	18226	5679	5536	24	-	99	European	Medical files	From the Danish Registry of Cause of Death	The registry information is a copy of the diagnoses on the death certificate	Medical file	Medical file	Vital status: from the citizen registry	43070	No	Weischer,M., Bojesen,S.E., Tybjaerg-Hansen,A., Axelsson,C.K., & Nordestgaard,B.G. Increased risk of breast cancer associated with CHEK2*1100delC. J Clin Oncol 25, 57-63 (2007).
Cancer Prevention Study-II Nutrition Cohort	CPS-II	USA	33	Nested case-control study	Breast cancer cases from the CPS-II Nutrition cohort were diagnosed between 1992 and 2009. The cases self-reported their diagnoses on biennial questionnaires and the diagnoses were then validated by medical records or state cancer registries. The participants in the Nutrition cohort were a subset of participants who lived in 21 U.S. states and were in the original CPS-II Cohort. The CPS-II Cohort…	87% follow up participation proportion	30.5% for blood collection 57.7% for buccal cell collection	Nested case-control	No	3368	3318	2600	46	-	91	100% self-described white	Medical records or state cancer registry data	National Death Index	National Death Index	N/A	N/A	Biennial questionnaires & National Death Index	2015	Yes	Calle EE, Rodriguez C, Jacobs EJ, et al. The American Cancer Society nutrition cohort: rationale, study design and baseline characteristics. Cancer 2002;94:2490–501.
European Prospective Investigation Into Cancer and Nutrition	EPIC	France, Germany, Greece, Italy, Spain, The Netherlands, and UK	38	Case-control study, nested in a prospective cohort study	Recruitment via 23 research centres in 10 European countries (Denmark, France, Germany, Greece, Italy, Norway, Spain, Sweden, The Netherlands, and UK) during the period 1992-2000. Cases are women diagnosed with invasive breast cancer after baseline.	Participation rates varied across countries	Participation rates varied across countries	Nested case-control	No	3736	4026	3600	29	-	88	European	No such information	Different between countries: Death certificate; Linkage with official data base; Municipality population database; Regional population database; National population database;	Different between countries: Death certificate; Linkage with official data base; Municipality population database; Regional population database; National population database;	No centralised information	No centralised information	Direct contact or registry	Different between countries, newest centralized cohort data is from 2015.	No centralised information	Riboli E, Hunt KJ, Slimani N, Ferrari P, Norat T, Fahey M, Charrondiere UR, Hemon B, Casagrande C, Vignat J, Overvad K, Tjonneland A et al.,European Prospective Investigation into Cancer and Nutrition (EPIC): study populations and data collection. Public Health Nutr (2002) 5:1113-1124
ESTHER Breast Cancer Study	ESTHER	Germany	20	Population-based case-control study	Statewide recruitment of breast cancer cases in all hospitals in Saarland/Germany in 2001-2003.	Not recorded	Not recorded	Population-based case-control	No	766	753	746	30	-	81	European	Physician questionnaire and medical records	Regular queries by the Saarland cancer registry	Regular queries by the Saarland cancer registry	Follow-Up after 5 years: Participant questionnaire with information about recently diagnosed diseases and recurrence	Follow-Up after 5 years: Physician questionnaire to validate the informations from participant's questionnaire	Residents' registration office and Saarland cancer registry	Vital status update until 31.12.2013	Yes, participant questionnaires after 5 years include risk factors, recently diagnosed diseases and recurrence	Widschwendter M, Apostolidou S, Raum E, Rothenbacher D, Fiegl H, Menon U, Stegmaier C, Jacobs IJ, Brenner H. Epigenotyoing in peripheral blood cell DNA and breast cancer risk: a proof of principle study. PloS ONE 2008;3:e2656.
German Consortium for Hereditary Breast & Ovarian Cancer	GC-HBOC*	Germany	16	Clinic-based case study and prospective cohort study	Women diagnosed with breast cancer in one of the GC-HBOC centres (Cologne, Munich, Kiel, Heidelberg, Düsseldorf, Ulm, Würzburg, Münster and Hannover). Recruitment period 1996-present.	Cases: 5 to 10% refused to spend their blood samples for research purposes	Not recorded	Mixed	Yes	3093	5101	4820	17	-	87	European	Medical records	Not recorded	Not recorded	Not recorded	Not recorded	Medical records or personal visit for women under intensified surveillance	Updated at least annually for women under intensified surveillance	No	1) Kast K, et al. Prevalence of BRCA1/2 germline mutations in 21,401 families with breast and ovarian cancer. J Med Genet 2016 53(7):465-71. 2) Rhiem K, et al. Breast Cancer Res 2012 Dec 7;14(6):R156. 3) Graeser MK, et al. J Clin Oncol 2009 Dec 10;27(35):5887-92. 4) Engel C, et al. BMC Cancer 2018 Mar 7;18(1):265.
Gene Environment Interaction and Breast Cancer in Germany	GENICA*	Germany	20	Population-based case-control study	Incident breast cancer cases enrolled between 2000 and 2004 from the Greater Bonn area (by the hospitals within the study region); all enrolled within 6 months of diagnosis.	Response rate 88% for cases and 67% for controls. Of these, DNA samples are available for 89% and 90% respectively	78% cases / 60% controls	Population-based case-control	No	1015	1021	1001	23	-	80	European	The information of whether the patient has taken any adjuvant treatment (yes/no) was obtained by a follow-up telephone questionnaire conducted with the patient or relative. When yes, patients were asked about the name of the doctor or clinic where treatment was carried out. Detailed information on treatment were obtained from their clinical records (hospitals, doctors etc).	Cause of death cannot be obtained due to confidentiality.	N/A	Patients were initially followed up with telephone interview, further specific details were obtained from their clinical records.	Clinical records (oncologists, radiologists, hospitals, gynaecologists, GPs).	Through telephone interview with the patient or patient's relative, as well as information from the registration office and clinical records	Year 2012	No	1) Pesch, B. et al. Factors modifying the association between hormone –replacement therapy and breast cancer risk. Eur. J. Epidemiol., 20:699-711 (2005). 2) Justenhoven,C. et al. The CYP1B1_1358_GG genotype is associated with estrogen receptor-negative breast cancer. Breast Cancer Res Treat. 111, 171-177 (2008).
Genetic Epidemiology Study of Breast Cancer by Age 50	GESBC	Germany	13	Population-based study of women <50 years	All incident cases diagnosed <50 years of age in 1992-5 in two regions: Rhein-Neckar-Odenwald and Freiburg, by surveying the 38 clinics serving these regions	70.2% of cases and 61.2% of controls completed the questionnaire.	67.9% of cases and 50.5% of controls completed a questionnaire and provided a blood sample	Population-based case-control	No	1381	712	659	20	-	51	European	Information has not been collected	Official death certificates were obtained from the health offices	Cause of death was already the official one; has been coded by an experienced person	For this study we did not collect this information	For this study we did not collect this information	Vital status was obtained by requesting this information from the population registry	2009, but only for vital status and cause of death	No	Chang-Claude,J., Eby,N., Kiechle,M., Bastert,G., & Becher,H. Breastfeeding and breast cancer risk by age 50 among women in Germany. Cancer Causes Control 11, 687-695 (2000).
Hannover Breast Cancer Study	HABCS	Germany	24	Hospital-based case-control study	Cases who received radiotherapy for breast cancer at Hannover Medical School between 1996-2003 (HaBCS I), or were diagnosed with breast cancer at a certified Breast Cancer Clinics in the Hannover region between 2012-2016 (HaBCS II), unselected for age or family history.	Approx. 80% of cases and 70% of controls contacted agreed to give a blood sample	80% cases 70% controls	Mixed	No	1017	1792	1736	22	-	91	European	Central tumour registry at MHH/hospital records at certified breast cancers	Central tumour registry at MHH	Central tumour registry at MHH	Central tumour registry MHH/ hospital records at certified breast cancers	Hospital records at certified breast centers	Follow-up information was obtained through the central tumour registry at MHH; rarely through telephone contact with clinicians	Summer 2016	Not recorded	Dork, T. et al. Spectrum of ATM gene mutations in a hospital-based series of unselected breast cancer patients. Cancer Res., 61, 7608-7615 (2001).
Hospital Clinico San Carlos	HCSC	Spain	38	Population-based study of priori sporadic breast cancer cases	This is a cohort of a priori sporadic breast cancer patients which includes a cohort of 200 patients that were enrroled in a neoadyuvant trial in which women were randomized to neoadyuvant docetaxel vs neoadyuvant doxorrubicin. Recruitment period was from 2000 to 2013. Most patients have been treated in the Clinio San Carlos hospital (Madrid) and most and are being followed in different hospitals…	Not recorded	Not recorded	Case-series	No	0	475	472	25	-	93	European	Medical records	Medical records	Medical records	Medical records	Medical records	Medical records	43132	No	1) Romero A, García-Sáenz JA, Fuentes-Ferrer M, López Garcia-Asenjo JA, Furió V, Román JM, Moreno A, de la Hoya M, Díaz-Rubio E, Martín M, Caldés T. Correlation between response to neoadjuvant chemotherapy and survival in locally advanced breast cancer patients. Ann Oncol. 2013 Mar;24(3):655-61. 2) Martin M, Romero A, Cheang MC, López García-Asenjo JA, García-Saenz JA, Oliva B, Román JM, He X, Ca…
Helsinki Breast Cancer Study	HEBCS	Finland	45	Hospital-based case-control study, plus additional familial cases	(1) Consecutive cases (883) from the Department of Oncology, Helsinki University Central Hospital 1997-8 and 2000, (2) Consecutive cases (986) from the Department of Surgery, Helsinki University Central Hospital 2001 – 2004, (3) Familial breast cancer patients (536) from the Helsinki University Central Hospital, Departments of Oncology and Clinical Genetics (1995-)	( 1) 79% of all cases for the 1. consecutive series, (2) 87% of all cases for the 2. consecutive series 87% , (3) about 90% of the familial cases. Controls (100%).	( 1) 79% of all cases for the 1. consecutive series, (2) 87% of all cases for the 2. consecutive series 87% , (3) about 90% of the familial cases. Controls (100%).	Mixed	Subset (N=609)	1279	2679	2502	22	-	95	European	Hospital medical records	Death certificates, cancer registry	Death certificates, cancer registry	Hospital medical records	Hospital medical records	Hospital medical records, Cancer registry, population registry	2011 breast cancer spec/ 2015 overall	No	1) Syrjakoski, K. et al. Population-based study of BRCA1 and BRCA2 mutations in 1035 unselected Finnish breast cancer patients. J. Natl. Cancer Inst., 92, 1529-31 (2000). 2) Kilpivaara, O. et al. Correlation of CHEK2 protein expression and c.1100delC mutation status with tumor characteristics among unselected breast cancer patients. Int J. Cancer, 113, 575-80 (2005). 3) Fagerholm,R. et al. NAD(P)…
Hannover-Ufa Breast Cancer Study	HUBCS	Russia	3	Hospital-based cases; population based controls	Consecutive Russian breast cancer patients aged 24-86 years ascertained at one of the two participating oncological centers in Bashkorstostan and Siberia through the years 2000-2008.	Not assessed		Mixed	No	1747	1051	1050	25	-	85	Predominantly European	Medical records at Ufa	Family reports/medical records	Medical records	Medical records	Medical records	Medical records	Varies by participant	No	Bogdanova,N. et al. A nonsense mutation (E1978X) in the ATM gene is associated with breast cancer. Breast Cancer Res Treat.(2008).
Karolinska Breast Cancer Study	KARBAC	Sweden	2	Population and hospital-based cases; geographically matched controls	1. Familial cases from Department of Clinical Genetics, Karolinska University Hospital , Stockholm. 2. Consecutive cases from Department of Oncology, Huddinge & Söder Hospital, Stockholm 1998-2000	1. NA 2. 70% of consecutive cases provided a blood-sample	70% cases / 100% controls	Mixed	Subset (N=568)	869	1051	1042	24	-	88	European	Medical records	Medical records	Medical records	Medical records	Medical records	Medical records	2016	No, not systematically collected, however information on new diagnoses in the family is often noted	1) Wendt C. et al. Tumor spectrum in non-BRCA hereditary breast cancer families in Sweden. Hered Cancer Clin Pract. 2015 16;13(1):15. 2) Margolin S. et al. BRCA1 mutations in a population –based study of breast cancer in Stockholm County. Genet. Test., 8, 127-32 (2004).
Karolinska Mammography Project for Risk Prediction of Breast Cancer - Cohort Study	KARMA	Sweden	2	Cohort study	Inclusion of 70,877 women Oct 2010 - March 2013. 3000 women had BC at cohort entry. In all, 800 women have been diagnosed with breast cancer since study entry (Oct 2015). Approximately 250 women are diagnosed with BC annually	All incident cases are included	1	Nested case-control	No	15293	4177	3738	23	-	94	European	From the Clinical Breast Cancer register. pKarma is matched to the register twice a year	From the Swedish Nation wide Cause of Death register.	No structured verification	Through the Clinical Breast Cancer register and the Inpatient register	No structured verification	Through the Swedish Cause of Death register, Clinical Breast Cancer register and the Inpatient register	We match the data sets to all registers twice a year	Inclusion period was October 2010 - March 2013. We are currently (September 2016) inviting all participants to answer a follow up questionnaire.	Submitted
Kuopio Breast Cancer Project	KBCP	Finland	12	Population-based prospective clinical cohort	1. Women seen at Kuopio University Hospital between 1990 and 1995 because of breast lump, mammographic abnormality, or other breast symptom who were found to have breast cancer. 2. Consecutive malignant breast cancer cases diagnosed at KUH from 2011 onwards.	Cases: 98% of those contacted; which is 86% of those potentially eligible. Controls were selected individually for each case (response rate not available)	86% cases / NA controls	Population-based case-control	No	709	635	592	23	-	92	European	Oncologist/clinical records	From clinical records	From the civil registry	From clinical records/responsible oncologist	Responsible oncologist	Follow-up is done by an oncologist	2016	Yes, it is available	1) Hartikainen, J.M. et al. An autosome-wide scan for linkage disequilibrium-based association in sporadic breast cancer cases in eastern Finland: three candidate regions found. Cancer Epidemiol. Biomarkers Prev., 14, 75-80 (2005). 2) Hartikainen,J.M. et al. Refinement of the 22q12-q13 breast cancer-associated region: evidence of TMPRSS6 as a candidate gene in an eastern Finnish population. Clin …
Leuven Multidisciplinary Breast Centre	LMBC	Belgium	85	Hospital-based case-control study	All patients diagnosed with breast cancer and seen in the Multidisciplinary Breast Center in Leuven (Gashuisberg) since June 2007 plus retrospective collection of cases diagnosed since 2000	High participation rate. At least 90% of patients and controls participated to studies. Few people are unwilling	>90%	Mixed	No	2048	3773	3689	22	-	95	>90% of Flemish/Belgian origin for 3 genenrations; all Caucasian ethnicity	Through the KWS system of the clinic; info: START Adjuvant chemo [name chemo/shedule,classification chemo,tumornumber in the database, if the patient received before this tumor also adj hormontherapy,adjuvant chemo: yes or no], START Adjuvant hormontherapy [Kind of therapie,tumornumber in the database, if the patient received before this tumor also Herceptine,Adjuvant Herceptin: yes or no], START…	Data are filled in in the system (KWS) by doctors or people of LMBC	Sometimes they find it back in the files. If they do not find it, and the patiënt has sufferd from a lot of metas, breastcancer will be takes as cause of death. If the patiënt comes frequently whithout relapse, and died suddenly, cause is different; if we do not know it through the files, cause is unknown. If the patiënt asks for euthanasia because of the pains caused by the breastcancer or the t…	Doctors need to fill in in the KWS (or database) if the patient suffered from a relapse in the breast	Date of relapse is filled in by the doctor in the KWS, identical seperate field for relapse in the armpit; it's the date when the relapse is discovered by the pathologists. There is also a column based on an algoritm in the the database that defines a patient metastatic (original tumor setting, tumor setting treatments, tumor setting relapse & treatments). There is also a date "breast Follow-up d…	KWS; the latest data covers all departments, not only when they come for the breast pathology	2013 in the datasheet from BCAC. Normally it's in the KWS when the patient has been here.	This is not available	1) Neven P, Brouckaert O, Van Belle V, Vanden Bempt I, Hendrickx W, Cho H, Deraedt K, Van Calster B, Van Huffel S, Moerman P, Amant F, Leunen K, Smeets A, Wildiers H, Paridaens R, Vergote I, Christiaens MR. In early-stage breast cancer, the estrogen receptor interacts with correlation between human epidermal growth factor receptor 2 status and age at diagnosis, tumor grade, and lymph node involve…
Mammary Carcinoma Risk Factor Investigation	MARIE	Germany	51	Population-based case-control study	Incident cases diagnosed from 2001-2005 in the study region Hamburg in Northern Germany, and from 2002-2005 in the study region Rhein-Neckar-Karlsruhe in Southern Germany.	64.1% of cases & 43.4% of controls participated (rates for people with QX)	45,3% of cases and 31,1% of controls participated with questionnaire and blood sample (Note: Blood collection in the Hamburg region commenced mid-2003 )	Population-based case-control	No	7337	3809	3566	49	-	75	European	Clinical records were collected from the treating clinics and physicians	Official death certificates were obtained from the health offices	Cause of death was already the official one; has been coded by an experienced person	We asked the patient via a telephone interview; for those who did not take part in the telephone interview, the treating physicians were asked	The self-reported events of the patients were verified by the treating physicians	Follow-up information was obtained through follow-up interviews/questionnaires and new events through medical records to verify clinical events either reported by treating physicians or self-reported during follow-up interviews. Vital status was obtained by requesting this information from the population registry	May 2016	Yes, for some risk factors	Flesch-Janys, D et al.Risk of different histological types of postmenopausal breast cancer by type and regimen of menopausal hormone therapy Int J Cancer. 2008 Aug 15;123(4):933-41.
Milan Breast Cancer Study Group	MBCSG	Italy	2	Clinic-based recruitment of familial/early onset breast cancer patients (cases); population-based controls	Familial and/or early onset breast cancer patients (aged 22-87) negative for mutations in BRCA genes, ascertained in two large cancer centres in Milan from 1996 to 2008	>99%	blood collection: cases, >99%; controls, >95%. No epi qx is currently in use; available information are retreived from medical records.	Mixed	Yes	1358	1364	785	18	-	82	European	>90% medical records; <10% data self reported by patient	30% Registry of death; 35% Medical records; 35% Referred by family members	30% Registry of death; 35% Medical records; 35% Not verified	85% Medical records; 15% Referred by patients/family members	85% Medical records; 15% Not verified	80% Medical records; 5% Phone contact; 15% Referred by patients/family members	Informations on follow-up not routinely collected	No	1) De Vecchi et al. Evidences for association of the CASP8 –652 6N del promoter polymorphism with age at diagnosis in familial breast cancer cases (letter). Breast Cancer Res Treat 113:607-8, 2009. 2) Catucci et al. Letter to the editor: SNPs in ultraconserved elements and familial breast cancer risk. Carcinogenesis 30:544–545, 2009.
Mayo Clinic Breast Cancer Study	MCBCS*	USA	43	Hospital-based case-control study	Incident cases residing in 6 states (MN, WI, IA, IL, ND, SD) seen at the Mayo Clinic in Rochester, MN from 2002-5	68% for cases, 77% for controls were interviewed and provided a blood sample	68% cases / 77% controls	Hospital-based case-control	No	2641	2852	2380	22	-	93	European	Medical Records	Medical records	Medical Records	Medical Records	Medical Records	Annual follow up surveys, medical records	Ongoing through medical record abstraction and follow up surveys	Yes, for some risk factors	Olson, JE. et al. A comprehensive examination of CYP19 variation and breast density. Cancer Epidemiol. Biomarkers Prev. 16, 623-5 (2007)
Melbourne Collaborative Cohort Study	MCCS	Australia	19	Prospective cohort study: nested case-control study	Incident cases diagnosed between baseline (1990-1994) and last follow-up (2012) among the 24469 women participating in the cohort.	Don't know	>99%	Nested case-control	No	1485	1725	1541	30	-	88	European	The Victorian or Australian Cancer Registries	Record linkage to the National Death Index	Review by Victorian Cancer Registry (for breast cancer deaths)	Record linkage to the Victorian Cancer Registry and Australian Cancer Database	Not verified	Record linkage to the national and state cancer and death registries	Death information is up to date to 31st December 2014 for cases only. Tumour details are up to date to 31st December 2011	Active follow-up was carried out in two waves, post-baseline: in 1996-1998 (88% of cohort participants) and in 2003-2007 (68% of cohort participants)	Milne et al. Cohort Profile: the Melbourne Collaborative Cohort Study (Health 2020). Int J Epidemiol, 2017, 46(6): 1757-i.
Multiethnic Cohort	MEC	USA	9	Prospective cohort study: nested case-control	Incident cases identified from SEER cancer registries in Los Angeles County & State registries in California & Hawaii, USA from 1993-2002. Grouped by self-reported ethnicity.	>60% for both cases & controls	0.6	Nested case-control	No	2371	2367	2337	46	-	91	European (55%), African Americans (30%), Other (15%)	SEER registries	Linkage to state vital statistics and National Death Index	N/A	No information on recurrence	N/A	Linkage to SEER registries, state vital statistics and National Death Index	Linkages are performed annually	A follow-up quesitonnaire is mailed every five years	Kolonel, L. N. et al. A multi-ethnic cohort in Hawaii and Los Angeles; Baseline characteristics. Am. J. Epidemiol., 151, 346-357 (2000)
Melanoma Inquiry of Southern Sweden	MISS	Sweden	6	Population-based prospective cohort study	Population based cohort off women aged 25-65 in southern Sweden, born in Sweden, no cancer diagnosis before, interviewed about cancer risk factors 1990,2000,2010, saliva sampled 2011, cancer incidence/mortality followed through registries.	0.75	questionnaire 29477/40000 1990-92, saliva sampling 2011 16000/20000	Nested case-control	No	1673	827	749	28	-	85	Ethnical born Swedes	Hospital records monitored by research nurses	Cause of death registry,records	Clinical means, autopsy<10%	Clinicallly, imaging	Cytology or by biopsy if possible	Cause of death registry, records	2016	Every 10th year, 1990, 2000, 2010 so far	1) Olsson HL, Ingvar C, Bladstrom A. Hormone replacement therapy containing progestins and given continuously increases breast carcinoma risk in Sweden. Cancer. 2003 Mar;97(6):1387-92. 2) Nielsen K, Måsbäck A, Olsson H, Ingvar C. A prospective study of 40000 women regarding host factors, UV exposure and sunbed use in relation to risk and anatomic site of malignant melanoma Int J Cancer. 2012;131(…
Mayo Mammography Health Study	MMHS	USA	4	Prospective Cohort Study (2003-2006) of women ages 35+ receiving screening mammography at Mayo Clinic and living in MN, IA, WI; nested case-control	Incident cases (Invasive or in situ) diagnosed at least 3 months after enrollment	51% of eligible subjects enrolled in cohort	Questionairre: 99% of cohort. Blood collection: 66% of cohort, 94% of cases	Nested case-control	No	1719	398	284	41	-	97	European	Medical Record Abstraction from Path reports	Medical record	State death records or clinic registration	Medical Record Abstraction	Medical record	Multiple sources: linkage to registration/mailings	2014	Clinical variables from medical records	Olson JE, Sellers TA, Scott CG, Schueler BA, Brandt KR, Serie DJ, Jensen MR, Wu FF, Morton MJ, Heine JJ, Couch FJ, Pankratz VS, Vachon CM. The influence of mammogram acquisition on the mammographic density and breast cancer association in the Mayo Mammography Health Study cohort. Breast Cancer Res. 2012 Nov 15;14(6):R147.
Norwegian Breast Cancer Study	NBCS*	Norway	20	Hospital-based case-control study	Incidence cases from three different hospitals: 1) Cases (114) mean age 64 (28-92) at Ullevål Univ. Hospital 1990-94, 2) cases (182) mean age 59 (26-75) referred to Norwegian Radium Hospital 1975-1986, 3) cases (124), mean age 56 (29-82) with stage I or II disease, in the Oslo micro-metastases study at Norwegian Radium Hospital between 1995-1998, 4) Breast cancer cases referred to the Norwegian h…	80-82% cases and 70% controls		Mixed	No	1915	2967	2798	24	-	97	European	Medical records	Medical records	Medical records	Medical records	Medical records	Medical records	Every 5 years, follow up 5-20 years, different for all sub-cohorts.	No	1) Aure et al. Genome Med. 2015 Feb 2;7(1):21. 2) Fleischer et al. 2014 Genome Biol. 2014;15(8):435. 3) Fleischer et al. 2014 Int J Cancer. 2014 Jun 1;134(11):2615-25. 4) Quigley et al. 2014 Mol Oncol. 2014 Mar;8(2):273-84.
Northern California Breast Cancer Family Registry	NC-BCFR	USA	13	Population-based recruitment of families; family-based cohort; population-based controls for subset of cases	Incident breast cancer cases included women aged <65 years diagnosed from 1995-2009, identified through the SEER cancer registry of the Greater San Francisco Bay Area. All cases with indicators of increased genetic risk were eligible to enroll (dx at age <35 yrs, personal history of ovarian or childhood cancer, bilateral breast cancer with 1st dx at age <50, family history of breast or ovarian ca…	Cases identified by the cancer registry were screened by telephone to assess study eligibility. Of those contacted (alive, with MD permission and valid address), 85% completed the screening interview. Of eligible cases that were selected, 76% completed the epidemiology and family history questionnaires, and 68% provided a blood or mouthwash sample. Of eligible RDD controls, 60% completed the epid…	68% cases 56% controls	Mixed	Subset (N=1583)	372	2688	2445	15	-	84	Multiple, 67% racial/ethnic minority families	Data on clinical characteristics including first-course treatment were obtained from the cancer registry, treatment data were also collected by questionnaire	Updated vital status of cases is obtained through active follow-up of cases and family members, and periodic linkage with the California Cancer Registry and National Death Index	For breast cancer cases diagnosed in California, deaths are verified through linkage with the California Cancer Registry. For cases diagnosed outside of California, death is based on self-report only reported by a familly member.	Self-report	No verification, self-report only. The California Cancer Registry does not register recurrences.	Active follow-up by questionnaire and linkage with the California Cancer Registry. Annual phone follow-up from 1999-2012 to obtain updates on vital status and new cancers in the family. Updates on risk factors, vital status, and new cancers in family in 2007-2011, 2012-2014, and 2015-2017	2015-2017	Risk factors were updated in 2007-2011, 2012-2014, and 2015-2017	1) John, EM et al. The Breast Cancer Family Registry: an infrastructure for cooperative multinational, interdisciplinary and translational studies of the genetic epidemiology of breast cancer. Breast Cancer Res 6, R375-R389 (2004). 2) John EM, et al. Enrollment and biospecimen collection in a multiethnic family cohort: The Northern California site of the Breast Cancer Family Registry. Cancer Caus…
North Carolina Breast Cancer Study	NCBCS	USA	12	NCBCS Phases 1 & 2: population-based case-control study. NCBCS Phase 3: population-based case-only study. In each phase, African American women and women under the age of 50 with invasive breast cancer were over-sampled. There was no over sampling by race or age for CIS cases in Phase 2.	NCBCS Phase 1: women aged of 20-74 residing in the 24 North Carolina county area and diagnosed with a first primary invasive breast cancer from 1993-1996. NCBCS Phase 2: women aged of 20-74 residing in the same study area and diagnosed with a first primary invasive breast cancer from 1996-2000. All women diagnosed with DCIS, DCIS with microinvasion to a depth of 2mm, LCIS, and mixed of DCIS & LCI…	Overall response rates: NCBCS Phase 1: 74% for cases and 53% for controls. NCBCS Phase 2: 79% for cases and 60% for controls. NCBCS Phase 3: 72% for cases.	NCBCS Phase 1: Blood samples: 95% for cases and 96% for controls. NCBCS Phase 2: Blood samples: 88% for cases and 87% for controls. NCBCS Phase 3: Blood/Buccal samples: 98% for cases.	Population-based case-control	No	2022	5309	4806	23	-	74	54% European, 43% African, 3% Other	Not Applicable	From the US National Death Index.	The US National Death Index (NDI) is a centralized database of death record information on file in state vital statistics offices.	Medical records abstraction.	Medical records abstraction.	Vital status was obtained through linkage to the US National Death Index.	N/A	N/A	1) Newman, B., Moorman, P. G., Millikan, R., Qaqish, B. F., Geradts, J., Aldrich, T. E., and Liu, E. T. The Carolina Breast Cancer Study: integrating population-based epidemiology and molecular biology. Breast Cancer Res Treat, 35: 51-60, 1995. 2) Millikan, R., Eaton, A., Worley, K., Biscocho, L., Hodgson, E., Huang, W. Y., Geradts, J., Iacocca, M., Cowan, D., Conway, K., and Dressler, L. HER2 co…
Nurses Health Study	NHS	USA	10	Prospective cohort study: nested case-control	Incident cases arising in the sub-cohort of 32,826 cohort members who gave a blood specimen in 1989-1990 are included if they were diagnosed with breast cancer prior to July 1, 2000.	All incident cases and selected controls are included. All cases and controls had provided a blood sample.	All	Nested case-control	No	3577	2928	2235	34	-	89	Majority European	Medical records-no clear distiction between adjuvant and neoadjuvant	Once a death is reported, attempts are made to contact the next-of-kin or other contact person to learn the cause of death and to get permission to obtain medical records. Information may also be sought from the National Death Index, from tumor registries, and from death certificates. All information is reviewed by NHS investigators who determine the primary cause of death	If the death is due to a disease of interest in Nurses, then it will be either verified by medical record review/next-of-kin/death certificate information	Self report: Periodically during the follow-up cycle, participants who have reported a disease of interest to NHS researchers are selected from the batches of validated questionnaires. These records are merged into a file and tracking system where each is assigned a confirmation code that allows staff to update and monitor the follow-up status of the disease report.	follow-up procedures which, for most diseases, consist of getting medical records/pathology report and reviewing the records to confirm the diagnosis, to establish the date of diagnosis, and to assign disease-specific subcodes that characterize the disease	Follow up (recurrence): Biennial Questionnaire since 1976. Death: report from family member or post office or National Death Index. After death is registered, next-of-kin are contacted for additional information and for permission to access medical records. Information may also be sought from National Death Index, Tumor Registry or Death Certificate.	Questionnaire sent(2014); qxn data available (2012)	Yes (Qx sent every 2-4 years)	1) Hankinson SE. et al. Plasma sex steroid hormone levels and risk of breast cancer in post-menopausal women. J. Natl. Cancer Inst., 96,1866-9 (2004). 2) http://www.channing.harvard.edu/nhs/
Nurses Health Study 2	NHS2	USA	9	Prospective cohort study: nested case-control	Incident cases arising in the sub-cohort of 29,611 women that donated blood during 1993 to 1995 are included.	All incident cases and selected controls are included. All cases and controls had provided a blood sample.	All	Nested case-control	No	2164	1883	1296	26	-	63	Majority European	Medical records-no clear distiction between adjuvant and neoadjuvant	Once a death is reported, attempts are made to contact the next-of-kin or other contact person to learn the cause of death and to get permission to obtain medical records. Information may also be sought from the National Death Index, from tumor registries, and from death certificates. All information is reviewed by NHS investigators who determine the primary cause of death	If the death is due to a disease of interest in Nurses, then it will be either verified by medical record review/next-of-kin/death certificate information	Self report: Periodically during the follow-up cycle, participants who have reported a disease of interest to NHS researchers are selected from the batches of validated questionnaires. These records are merged into a file and tracking system where each is assigned a confirmation code that allows staff to update and monitor the follow-up status of the disease report.	follow-up procedures which, for most diseasess/pathology report, consist of getting medical records and reviewing the records to confirm the diagnosis, to establish the date of diagnosis, and to assign disease-specific subcodes that characterize the disease	Follow up (recurrence): Biennial Questionnaire since 1989. Death: report from family member or post office or National Death Index. After death is registered, next-of-kin are contacted for additional information and for permission to access medical records. Information may also be sought from National Death Index, Tumor Registry or Death Certificate.	Questionnaire sent and data available (2013)	Yes (Qx sent every 2-4 years)	Tworoger SS, Missmer SA, Eliassen AH, Spiegelman D, Folkerd E, Dowsett M, Barbieri RL, Hankinson SE. The association of plasma DHEA and DHEA sulfate with breast cancer risk in predominantly premenopausal women. Cancer Epidemiol Biomarkers Prev 2006;15(5):967–971. doi:10.1158/1055-9965.EPI-05-0976.
Oulu Breast Cancer Study	OBCS	Finland	22	Hospital-based case-control study	Consecutive incident cases diagnosed at the Oulu University Hospital between 2000 and 2004.	All of the asked controls, and 71% of all cases treated at the Oulu University Hospital, Department of Oncology during the collection period.		Mixed	No	509	544	536	28	-	92	European	Hospital medical records	Death certificates, cancer registry	Death certificates, cancer registry	Hospital medical records	Hospital medical records	Hospital medical records, Cancer registry, population registry	2012 breast cancer spec/ 2010 overall	No	Erkko,H. et al. A recurrent mutation in PALB2 in Finnish cancer families. Nature 446, 316-319 (2007).
Leiden University Medical Centre Breast Cancer Study	ORIGO	Netherlands	15	Hospital-based prospective cohort study	Consecutive cases diagnosed 1996-2006 in 2 hospitals of South-West Netherlands (Leiden & Rotterdam). No selection for family history; Rotterdam cases selected for diagnosis aged <70. Cases with in situ carcinomas eligible.	80-90%	100% for blood samples; 91% for Qx	Mixed	No	2351	1538	1359	22	-	87	European	Patient Medical Records; Hospital Information System; Dutch Cancer Registry	Hospital Information System (if deceased there); or per request to GP	Linkage to National Pathology Registry; Linkage to Dutch Cancer Registry; per request to GP	Patient Medical Records (if treated in accrual hospital); Linkage to National Pathology Registry	Patient Medical Records (if treated in accrual hospital); Linkage to National Pathology Registry	Linkage to Municipal Population Register; National Pathology Registry; Hospital Information System; General Practitioner	For cases from LUMC (N=690) this was 27-08-2019; For cases from DDHK (N=860) in 2007 (working on update)	No	1) de Bock,G.H. et al. Tumour characteristics and prognosis of breast cancer patients carrying the germline CHEK2*1100delC variant. Journal of Medical Genetics 41, 731-735 (2004). 2) Huijts PE et al . Clinical correlates of low-risk variants in FGFR2, TNRC9, MAP3K1, LSP1 and 8q24 in a Dutch cohort of incident breast cancer cases. Breast Cancer Res.9, R78 (2007).
NCI Polish Breast Cancer Study	PBCS	Poland	11	Population-based case-control study	Incident cases from 2000-2003 identified through a rapid identification system in participating hospitals covering ~ 90% of all eligible cases, and cancer registries in Warsaw and Łódź covering 100% of all eligible cases.	79% of eligible cases and 69% of eligible controls agreed to personal interview; 84% of interviewed cases and 94% of interviewed controls provided a DNA sample	66% cases 61% controls	Population-based case-control	No	2393	2243	2020	27	-	75	European	Hospital Records & Cancer Registry	From death certificates or medical records	Not complete and reliable data	Hospital Records & Cancer Registry	Histology; CT; RTG -raports or information about procedure done in other hospitals	Complete follow-up for Warsaw cases; Only vital sttus for Łódz cases; We are reviewing medical records plus Cancer Registry data base plus Death Certificates data base	15 years of follow-up completed December 2018	No	Garcia-Closas, M. et al. Polymorphisms in DNA double-strand break repair genes and risk of breast cancer: two population-based studies in USA and Poland, and meta-analyses. Hum. Genet, 119, 376-88 (2006).
Karolinska Mammography Project for Risk Prediction of Breast Cancer - Case-Control Study	pKARMA	Sweden	2	Case-control study	Incident cases from Jan 2001 – Dec 2008 from the Stockholm/Gotland area. Identified through the Stockholm breast cancer registry.	60% for the cases in Libro1. Unknown for KARMA controls.	60% for cases	Mixed	No	5716	6179	5610	23	-	86	European	From the Clinical Breast Cancer register. pKarma is matched to the register twice a year	From the Swedish Nation wide Cause of Death register.	No structured verification	Through the Clinical Breast Cancer register and the Inpatient register	No structured verification	Through the Swedish Cause of Death register, Clinical Breast Cancer register and the Inpatient register	We match the data sets to all registers twice a year	No follow up planned	Unpublished
The Prostate, Lung, Colorectal and Ovarian (PLCO) Cancer Screening Trial	PLCO	USA	18	Prospective cohort study: nested case-control	Incident cases arising in the sub-cohort of 78,232 women who gave a blood specimen in 1993-2001 are included if they were diagnosed with breast cancer. Recruitment via mutiple screening centers across the US.	All incident cases and selected controls are included. All cases and controls had provided a blood sample.	100% of the sub-cohort cases and controls	Nested case-control	No	3070	3372	2686	55	-	89	European	Not recorded	Vital status information is collected through annual follow-up that attempts to contact participants. A National Death Index search was conducted annually for participants who had not responded to repeated attempts to contact them.	Death certificates were reviewed at a centralized facility according to rules established by the National Center for Health Statistics	N/A	N/A	Vital status information is collected through annual follow-up that attempts to contact participants. A National Death Index search was conducted annually for participants who had not responded to repeated attempts to contact them	40178	No	Pfeiffer, R.M., et al. Risk Prediction for Breast, Endometrial, and Ovarian Cancer in White Women Aged 50 y or Older: Derivation and Validation from Population-Based Cohort Studies. Plos Med, 10(7), 2013.
Evaluation of Predictive Factors regarding the Effectivity of Aromatase Inhibitor Therapy	PREFACE	Germany	1	Multicenter, prospective, randomized, open-label phase IV study	Postmenopausal, steroid hormone receptor positive breast cancer patients who are treated with letrozole. Recruitment at multicentres in Germany between 2009-2011.	0.92	0.89	Case-series	No	0	3495	3453	41	-	95	European	Medical records.	Medical records	Medical records	Medical records	Medical records	Medical records	41974	No	No references yet
Rotterdam Breast Cancer Study	RBCS	Netherlands	3	Hospital-based case-control study, Rotterdam area	Familial breast cancer patients selected from the Clinical Genetics Center at Erasmus MC Cancer Institute; recruited 1994 - 2005 (RBCS1) and 1995 - 2009 (RBCS2; for OncoArray).	100% of cases and controls provided a blood sample. 95% of cases have signed the informed consent. All controls are anonymous and therefore no informed consent is necessary.	Questionnaire on reproductive factors and life-style factors is available for 10% of cases and none of the controls.	Mixed	Yes	1048	1483	1348	18	-	85	European	Medical files (paper or electronic)	From medical file	NA	From medical file	Full assessment of tumorstage according to the Dutch guidelines	From medical file/ info from GP or other hospital. Vital status also from Municipal registry	43009	No	M Kriege, A Hollestelle, A Jager et al. Survival and contralateral breast cancer in CHEK2*1100delC breast cancer patients: impact of adjuvant chemotherapy. Br J Cancer 2014; 111(5):1004-13.
Singapore and Sweden Breast Cancer Study	SASBAC	Sweden	8	Population-based case-control study	Incident cases from October 1993 to March 1995 identified via the 6 regional cancer registries in Sweden, to which reporting is mandatory.	84% of cases & 82% of controls questionnaire, 87% & 74% of those donated DNA (overall 73% & 61% respectively).	73% cases 50% controls	Population-based case-control	No	1515	1246	1246	50	-	75	European	Abstracted from medical records 6-8 years after date of diagnosis	From the Swedish Nation wide Cause of Death register.	No structured verification	Through a medical record review 6-8 years aftre diagnosis. Through the Clinical Breast Cancer register and the Inpatient register there after	No structured verification	Through medical records the first 6-8 years and the Swedish Cause of Death register, Clinical Breast Cancer register and the Inpatient register there after	We match the data sets to registers when needed	Inclusion period was March 1993 - October 1995. Patient and healthy controls have not been contacted since inclusion	Wedren, S. et al. Oestrogen receptor alpha gene haplotype and postmenopausal breast cancer risk: a case control study. Breast Cancer Res., 6, R437-49 (2004).
Study of Epidemiology and Risk factors in Cancer Heredity	SEARCH	UK	139	Population-based case-control study	2 groups of cases identified through East Anglian Cancer Registry; 1) prevalent cases diagnosed 1991-1996 under 55 years of age at diagnosis, recruited 1996-2002; 2) incident cases diagnosed since 1996 under 70 years of age at diagnosis, recruited 1996-present.	64% of eligible cases and 41% of invited controls provided a blood sample	64% cases 41% controls	Mixed	No	11522	16109	15793	21	-	88	European	The National Cancer Registration and Analysis Service and patient's self-completed study questionnaire	The National Cancer Registration and Analysis Service	N/A	N/A	N/A	The National Cancer Registration and Analysis Service	41852	No	Lesueur, F. et al. Allelic association of the human homologue of the mouse modifier Ptprj with breast cancer. Hum. Mol. Genet., 14, 2349-56 (2005).
Städtisches Klinikum Karlsruhe Deutsches Krebsforschungszentrum Study	SKKDKFZS*	Germany	64	Hospital-based breast cancer cohort	Women diagnosed with primary in situ or invasive breast cancer at the Städtisches Klinikum Karlsruhe from March 1993 to July 2005.	Not recorded	Not recorded	Case-series	No	29	1698	1678	21	-	93	>99% Caucasian	Source of information about any adjuvant treatment was obtained from the medical records of the patients	Cause of death was obtained from the medical records of the patients.	From medical records	Disease recurrence/progression was obtained from the medical records of the patients and/or the pathology reports.	From the medical records of the patients and/or the pathology reports.	Follow-up (including vital status) information was obtained from medical records, pathology reports or population registries. Risk factor data were collected from about 10% of patients by questionnaire; from the remaining patients risk factor data were obtained from the medical records.	2012 - 2014	No	Stevens, K.N. et al. 9p13.1 is a triple-negative-specific breast cancer susceptibility locus. Cancer Res. 2012;72(7):1795-803.
Swedish Mammography Cohort	SMC	Sweden	21	Nested case control study from a population-based cohort	All breast cancer cases in the cohort (information from the Swedish Cancer Register) from 1987-2011 for women who gave saliva in 2005-2008 or a blood specimen in 2003-2009 are included.	All incident cases with available DNA and selected controls are included.	74% of all women in the study area, 40-74 years old at baseline 1987; for 94% of cases and controls DNA is from saliva and for 6% from blood.	Nested case-control	No	729	1551	1551	41	-	93	Caucasian	No information in our database	Swedish Cause of Death Register	Cause of death stated by doctors	Recurennce/progression NOT available	Not available	Swedish Death Register & Swedish Cancer Register	End of 2014 for mortality, end of 2013 for cancer incidence, end of 2011 for ER/PR receptors	Questionnaires 2008/2009	Suzuki R1, Ye W, Rylander-Rudqvist T, Saji S, Colditz GA, Wolk A. Alcohol and postmenopausal breast cancer risk defined by estrogen and progesterone receptor status: a prospective cohort study. J Natl Cancer Inst. 2005 Nov 2;97(21):1601-8.
IHCC-Szczecin Breast Cancer Study	SZBCS	Poland	9	Hospital-based case-control study	Prospectively ascertained cases of invasive breast cancer patients diagnosed at the Regional Oncology Hospital (Szczecin) in the years 2002, 2003, 2006 and 2007 or the University Hospital from 2002 to 2007 in Szczecin, West-Pomerania, Poland. Patients with pure intraductal or intralobular cancer were excluded (DCIS or LCIS) but patients with DCIS with micro-invasion were included.	>95% cases and 55% controls	>95% cases 55% controls	Mixed	No	1527	1689	1542	25	-	91	European	Hospital/medical records	Records from National Registry	There is no need to verify, sometimes we have confirmation from family members	Directly from patient during control visit or via telephone contact; in the past we had also this information from questionnaire	Hospital/medical records if possible	Questionnaire sent by post	About 10 years ago; currently we are sending questionnaire only to all mutation carriers (BRCA1/2, CHEK2, etc)	Yes	1) Jakubowska A, Cybulski C, Szymańska A, Huzarski T, Byrski T, Gronwald J, Debniak T, Górski B, Kowalska E, Narod SA, Lubiński J. BARD1 and breast cancer in Poland. Breast Cancer Res Treat. 2008 Jan;107(1):119-22. 2) Jakubowska A, Jaworska K, Cybulski C, Janicka A, Szymańska-Pasternak J, Lener M, Narod SA, Lubiński J; IHCC-Breast Cancer Study Group. Do BRCA1 modifiers also affect the risk of bre…
UCI Breast Cancer Study	UCIBCS*	USA	7	Population-based case-control study	All cases diagnosed in Orange County, California, during one-year period beginning March 1, 1994. Ascertained through the population-based Cancer Surveillance Program of Orange County California (CSPOC)	Cases 76% and Controls 80%	76% cases 80% controls	Mixed	No	659	1162	1006	24	-	90	European, African, Hispanic	Clinical and Treatment information comes from the state cancer registry (CCR california Cancer Registry) and pathology reports	Cause of death is a standard data item of the California Cancer registry (which is part of SEER)	Underlying cause of death is coded by the National Center for Health Statistics and the California Department of Public Health, based on causes of death information from the death certificate	This data item is not available	This data item is not available	The vital status and follow-up date are standard items of the California Cancer Registry	Completed information is as of 10/30/2013	No risk factor information at follow-up	1) Anton-Culver, H.et al. Characteristics of BRCA1 mutations in a population-based case series of breast and ovarian cancer. Eur. J. Cancer, 36, 1200-8 (2000). 2) Ziogas, A. et al. Cancer risk estimates for family members of a population-based family registry for breast and ovarian cancer. Cancer Epidemiol. Biomarkers Prev., 9, 103-11 (2000)
UK Breakthrough Generations Study	UKBGS	UK	13	Nested case-control study of incident and prevalent cases within prospective cohort study	Depending on the BCAC analysis, either cohort members who had breast cancer before entry into the Breakthrough Generations Study (cohort of 100,000+ women followed up for breast cancer, recruited from the UK during 2003-2011), or members who developed breast cancer during follow-up.	All selected subjects were recruited from within the cohort study	Questionnaire completed for 100%. Questionnaire plus blood sample supplied by 94% of cases and controls	Nested case-control	No	3365	4161	3507	24	-	87	European	Questionnaires to study participants	From death certificate data	From death certificate data	Not obtained	Not obtained	Follow-up questionnaires and national data systems	Dependent on when the individual entered the cohort - it is person-specific	Yes	Swerdlow,A.J. et al. The Breakthrough Generations Study: design of a long-term UK cohort study to investigate breast cancer aetiology. Br J Cancer 105, 911-917 (2011).
Notes		*Subset of samples are part of the TNBCC					▵Calculated from reported qx and blood participation rates
Total number of patients with metastasis included in the analysis			1062
							8
