# Supplementary material for: Germline variants and breast cancer survival in patients with distant metastases at primary breast cancer diagnosis
Source: Sci Rep. 2021 Oct 5;11:19787. doi: 10.1038/s41598-021-99409-3 (PMC8492709; doi:10.1038/s41598-021-99409-3)
Supplement: Supplementary file 3 — Supplementary Table 2. [file 41598_2021_99409_MOESM3_ESM.xlsx]

## Sheet: Metastasis-All breast cancers 
Variant	Chr	Position	Ref	Alt	HR	LCL	UCL	Pvalue	Eaf_Ref	r2
1_226193175_T_C	1	226193175	T	C	3.66635	1.86016	7.22631	3.19e-08	0.0215	0.867
1_226158826_C_T	1	226158826	C	T	3.64343	1.84499	7.1949	4.42e-08	0.0215	0.862
1_226173980_G_A	1	226173980	G	A	3.53286	1.79578	6.95023	6.57e-08	0.0205	0.857
6_55435734_G_A	6	55435734	G	A	0.694385	0.480562	1.00335	1.32e-07	0.381	0.7765
1_226157179_T_C	1	226157179	T	C	3.26135	1.67822	6.33792	1.53e-07	0.0215	0.858
1_226154721_C_T	1	226154721	C	T	3.20589	1.64493	6.24812	2.93e-07	0.0215	0.8525
19_39618034_C_T	19	39618034	C	T	1.99264	1.18614	3.34751	5.13e-07	0.0995	0.867
1_226235714_G_C	1	226235714	G	C	3.62096	1.77867	7.37146	6.02e-07	0.018	0.843
4_31104796_C_T	4	31104796	C	T	0.65417	0.434198	0.985585	7.37e-07	0.269	0.998
6_151118742_A_G	6	151118742	A	G	0.734781	0.517778	1.04273	8.21e-07	0.5485	0.891
19_39618432_G_C	19	39618432	G	C	1.86508	1.1313	3.07479	1.02e-06	0.1135	0.881
7_151140506_A_T	7	151140506	A	T	1.36867	0.955258	1.961	1.97e-06	0.253	0.9855
7_151140431_T_C	7	151140431	T	C	1.36826	0.954994	1.96035	2.01e-06	0.253	0.9855
4_118867755_G_C	4	118867755	G	C	2.35028	1.29782	4.25621	2.04e-06	0.0285	0.7865
12_25985234_C_T	12	25985234	C	T	1.37744	0.956443	1.98375	2.39e-06	0.63	0.916
11_46141422_G_A	11	46141422	G	A	0.571233	0.352571	0.925506	2.44e-06	0.141	0.8195
7_151140792_A_G	7	151140792	A	G	1.3577	0.949896	1.94057	2.63e-06	0.2565	0.98
11_46084677_G_A	11	46084677	G	A	0.566418	0.347736	0.922624	2.86e-06	0.138	0.827
11_46062245_A_G	11	46062245	A	G	0.573004	0.352854	0.930508	3.43e-06	0.1415	0.8255
3_82546639_T_G	3	82546639	T	G	0.124039	0.0484621	0.317478	3.63e-06	0.0155	0.854
16_56785319_C_T	16	56785319	C	T	6.46284	2.65356	15.7404	3.92e-06	0.008	0.7885
12_3713269_G_C	12	3713269	G	C	1.60093	1.0223	2.50707	4.55e-06	0.087	0.915
15_42413213_C_A	15	42413213	C	A	0.738913	0.515324	1.05951	4.97e-06	0.3375	0.933
3_58338174_G_A	3	58338174	G	A	0.165922	0.068907	0.399524	5.14e-06	0.0165	0.718
13_38483544_G_A	13	38483544	G	A	0.323343	0.161076	0.649075	5.18e-06	0.0255	0.763
13_73779764_G_C	13	73779764	G	C	0.754343	0.532335	1.06894	5.43e-06	0.631	0.92
12_3713846_G_A	12	3713846	G	A	1.59666	1.01883	2.50222	5.52e-06	0.0895	0.9115
13_73778767_G_A	13	73778767	G	A	0.75463	0.532572	1.06928	5.54e-06	0.631	0.9205
3_88947488_A_T	3	88947488	A	T	0.399293	0.212783	0.749285	5.57e-06	0.0365	0.9415
7_151143090_A_C	7	151143090	A	C	1.35215	0.9426	1.93965	5.57e-06	0.2495	0.9835
7_151143097_C_G	7	151143097	C	G	1.35198	0.942428	1.93951	5.65e-06	0.249	0.9825
3_88938815_C_T	3	88938815	C	T	0.40073	0.213653	0.751615	5.87e-06	0.037	0.9365
5_107200785_G_A	5	107200785	G	A	5.15719	2.22071	11.9766	5.93e-06	0.01	0.769
13_73780430_G_A	13	73780430	G	A	0.755327	0.533064	1.07026	5.95e-06	0.631	0.92
10_132419315_T_C	10	132419315	T	C	0.546976	0.328113	0.911829	5.96e-06	0.06	0.967
10_132420661_C_A	10	132420661	C	A	0.548417	0.32931	0.913308	6.01e-06	0.061	0.9695
10_132422657_A_T	10	132422657	A	T	0.549516	0.330211	0.914467	6.07e-06	0.06	0.9725
10_132422530_G_A	10	132422530	G	A	0.5495	0.330189	0.914475	6.08e-06	0.061	0.9715
10_132425830_G_A	10	132425830	G	A	0.55017	0.330763	0.915119	6.08e-06	0.06	0.974
10_132427142_C_T	10	132427142	C	T	0.550313	0.330879	0.915274	6.09e-06	0.06	0.975
15_42416669_T_G	15	42416669	T	G	0.714173	0.487452	1.04635	6.1e-06	0.2635	0.907
7_151142918_T_C	7	151142918	T	C	1.34984	0.941071	1.93615	6.22e-06	0.25	0.9875
15_42411242_A_C	15	42411242	A	C	0.741611	0.51721	1.06337	6.44e-06	0.336	0.934
11_46154590_G_A	11	46154590	G	A	0.582046	0.358328	0.945438	6.55e-06	0.138	0.992
3_43602262_T_C	3	43602262	T	C	0.667162	0.438493	1.01508	6.68e-06	0.262	0.895
4_161658139_G_A	4	161658139	G	A	4.1603	1.89221	9.147	6.74e-06	0.0105	0.836
3_43500901_G_A	3	43500901	G	A	0.666441	0.437361	1.01551	7.34e-06	0.2615	0.88
13_73781880_C_T	13	73781880	C	T	0.759683	0.537066	1.07458	7.47e-06	0.547	0.915
13_73782460_T_G	13	73782460	T	G	0.759679	0.537057	1.07458	7.48e-06	0.547	0.9145
7_151139306_A_G	7	151139306	A	G	1.33129	0.9343	1.89695	7.72e-06	0.2905	0.939
13_73790034_A_C	13	73790034	A	C	0.757111	0.533711	1.07402	8.17e-06	0.5605	0.9005
12_25805238_C_T	12	25805238	C	T	1.35481	0.94016	1.95234	8.25e-06	0.7095	0.9045
7_42166790_G_A	7	42166790	G	A	0.00841333	0.00197207	0.0358933	8.6e-06	0.0065	0.764
10_54700783_A_G	10	54700783	A	G	0.72155	0.493779	1.05439	8.76e-06	0.2675	0.873
18_65136748_G_A	18	65136748	G	A	0.614553	0.386594	0.97693	8.94e-06	0.148	0.819
3_43504201_G_C	3	43504201	G	C	0.6697	0.439657	1.02011	9.12e-06	0.2615	0.881
10_106778077_G_T	10	106778077	G	T	1.80309	1.0824	3.00364	9.14e-06	0.06	0.906
9_26020806_T_C	9	26020806	T	C	1.40369	0.952843	2.06785	9.49e-06	0.2815	0.4995
13_73786349_A_G	13	73786349	A	G	0.761599	0.538181	1.07777	9.54e-06	0.547	0.912
18_65141846_A_G	18	65141846	A	G	0.616216	0.387844	0.979059	9.56e-06	0.1485	0.82
9_101491059_C_T	9	101491059	C	T	0.0388006	0.0116883	0.128803	9.7e-06	0.0125	0.853
10_106752738_T_C	10	106752738	T	C	1.75163	1.06383	2.88411	9.96e-06	0.0635	0.9365
14_91830078_C_T	14	91830078	C	T	5.14965	2.19486	12.0823	1e-05	0.0095	0.852
1_16714626_T_C	1	16714626	T	C	1.5243	0.988981	2.34939	1.01e-05	0.1215	0.9
13_73778530_C_G	13	73778530	C	G	1.30816	0.925802	1.84843	1.06e-05	0.452	0.915
20_55559775_C_T	20	55559775	C	T	0.108079	0.0399009	0.29275	1.12e-05	0.013	0.82
20_55559774_A_T	20	55559774	A	T	0.108408	0.0400409	0.293507	1.13e-05	0.013	0.821
20_55559778_C_T	20	55559778	C	T	0.108228	0.0399649	0.293091	1.13e-05	0.013	0.821
18_74268176_G_A	18	74268176	G	A	0.567751	0.343308	0.938926	1.16e-05	0.122	0.756
13_71726696_T_C	13	71726696	T	C	7.04433	2.76732	17.9316	1.17e-05	0.0125	0.904
20_56460394_A_C	20	56460394	A	C	1.33115	0.930888	1.90353	1.17e-05	0.6065	0.973
12_3715812_T_C	12	3715812	T	C	1.57087	1.00213	2.46239	1.18e-05	0.0785	0.948
9_26005487_T_C	9	26005487	T	C	1.40444	0.950848	2.07442	1.21e-05	0.2725	0.4995
2_10089067_C_G	2	10089067	C	G	1.96476	1.133	3.40713	1.25e-05	0.9125	0.936
1_16556289_C_T	1	16556289	C	T	1.49281	0.976867	2.28126	1.26e-05	0.1205	0.9695
5_167797782_C_A	5	167797782	C	A	0.617058	0.387398	0.982868	1.26e-05	0.1485	0.812
4_68615273_C_T	4	68615273	C	T	4.704	2.04285	10.8317	1.29e-05	0.0165	0.945
1_16546452_T_G	1	16546452	T	G	1.49131	0.97611	2.27845	1.3e-05	0.1205	0.972
14_91822382_C_T	14	91822382	C	T	5.07938	2.1607	11.9407	1.3e-05	0.0095	0.855
4_68614381_A_T	4	68614381	A	T	4.6918	2.03761	10.8033	1.33e-05	0.0165	0.948
1_16514898_C_T	1	16514898	C	T	1.49332	0.976393	2.28392	1.34e-05	0.118	0.9655
4_68614032_G_A	4	68614032	G	A	4.68549	2.03505	10.7878	1.34e-05	0.0165	0.949
4_68614640_G_A	4	68614640	G	A	4.68764	2.0355	10.7954	1.35e-05	0.0165	0.947
4_68614058_T_C	4	68614058	T	C	4.68408	2.03425	10.7856	1.36e-05	0.0165	0.947
4_68613379_G_T	4	68613379	G	T	4.67709	2.03162	10.7674	1.37e-05	0.0165	0.948
4_68613910_A_G	4	68613910	A	G	4.67815	2.03183	10.7711	1.37e-05	0.0165	0.947
1_16525333_C_T	1	16525333	C	T	1.49186	0.975656	2.28117	1.38e-05	0.118	0.981
4_68613080_T_C	4	68613080	T	C	4.67132	2.02916	10.7539	1.39e-05	0.0165	0.948
4_68610583_C_T	4	68610583	C	T	4.66497	2.02669	10.7377	1.4e-05	0.0165	0.948
4_68610251_G_A	4	68610251	G	A	4.6617	2.02524	10.7303	1.42e-05	0.0165	0.948
1_16519476_G_A	1	16519476	G	A	1.49152	0.975125	2.28139	1.43e-05	0.1185	0.971
1_16552624_G_C	1	16552624	G	C	1.48915	0.974446	2.27574	1.43e-05	0.1205	0.9705
4_68609266_G_A	4	68609266	G	A	4.65709	2.0235	10.7183	1.43e-05	0.0165	0.947
4_68609746_G_A	4	68609746	G	A	4.65815	2.02385	10.7214	1.43e-05	0.0165	0.948
4_68609813_T_A	4	68609813	T	A	4.65814	2.02352	10.723	1.44e-05	0.0165	0.947
4_68609722_G_A	4	68609722	G	A	4.65457	2.02213	10.7139	1.45e-05	0.0165	0.947
4_161638697_T_G	4	161638697	T	G	3.97115	1.80216	8.75061	1.49e-05	0.0105	0.832
4_68595313_C_T	4	68595313	C	T	4.59083	2.00075	10.5339	1.49e-05	0.017	0.94
4_68607569_T_C	4	68607569	T	C	4.63532	2.01451	10.6657	1.5e-05	0.0165	0.947
4_68607189_C_A	4	68607189	C	A	4.63217	2.01324	10.6579	1.51e-05	0.0165	0.947
Legend:
ALT = alternate
REF = reference
EAF = effect allele frequency
HR = hazard rate
LCL = lower control limit
UCL = upper control limit
r2 = imputation quality
