# Supplementary material for: Germline variants and breast cancer survival in patients with distant metastases at primary breast cancer diagnosis
Source: Sci Rep. 2021 Oct 5;11:19787. doi: 10.1038/s41598-021-99409-3 (PMC8492709; doi:10.1038/s41598-021-99409-3)
Supplement: Supplementary file 4 — Supplementary Table 3. [file 41598_2021_99409_MOESM4_ESM.xlsx]

## Sheet: Metastasis - ERpositive
Variant	Chr	Position	Ref	Alt	HR	LCL	UCL	Pvalue	Eaf_Ref	r2
7_41251035_T_A	7	41251035	T	A	4.17	1.99	8.72	2.87e-07	0.033	0.993
7_41251809_C_T	7	41251809	C	T	4.17	1.99	8.72	2.91e-07	0.033	0.993
10_15592642_G_A	10	15592642	G	A	1.62	1.05	2.48	2.93e-07	0.188	0.9825
7_41252194_T_C	7	41252194	T	C	4.16	1.99	8.71	2.94e-07	0.033	0.994
7_41258319_C_T	7	41258319	C	T	4.17	1.99	8.72	2.94e-07	0.0325	0.991
10_15591091_G_A	10	15591091	G	A	1.61	1.05	2.47	3.09e-07	0.188	0.985
7_41268869_A_G	7	41268869	A	G	4.22	2.01	8.87	3.32e-07	0.0335	0.962
7_41277717_C_T	7	41277717	C	T	4.29	2.03	9.06	3.33e-07	0.0335	0.943
7_41285435_C_T	7	41285435	C	T	4.34	2.05	9.19	3.46e-07	0.034	0.9245
10_15552287_T_C	10	15552287	T	C	0.62	0.4	0.95	3.48e-07	0.8095	0.989
7_41284736_T_C	7	41284736	T	C	4.33	2.04	9.17	3.49e-07	0.034	0.9275
7_41286801_G_A	7	41286801	G	A	4.34	2.05	9.21	3.49e-07	0.034	0.9245
7_41293359_G_A	7	41293359	G	A	4.27	2.02	9.03	3.75e-07	0.0345	0.9115
7_41293008_C_G	7	41293008	C	G	4.27	2.02	9.02	3.76e-07	0.0345	0.9145
7_41297637_C_T	7	41297637	C	T	4.3	2.03	9.1	3.86e-07	0.034	0.9075
7_41300329_C_T	7	41300329	C	T	4.32	2.04	9.15	3.88e-07	0.0345	0.902
7_41299254_C_A	7	41299254	C	A	4.31	2.03	9.13	3.89e-07	0.034	0.905
7_41284946_G_A	7	41284946	G	A	4.31	2.03	9.14	3.9e-07	0.0345	0.9205
7_41291729_G_A	7	41291729	G	A	4.36	2.05	9.26	4e-07	0.034	0.916
6_143547597_G_A	6	143547597	G	A	0	0	0	5.15e-07	0.0075	0.762
10_15589645_A_G	10	15589645	A	G	1.59	1.04	2.44	5.32e-07	0.189	0.9825
10_15588586_C_A	10	15588586	C	A	1.59	1.04	2.44	5.56e-07	0.1885	0.982
10_15586309_A_C	10	15586309	A	C	1.59	1.04	2.44	5.91e-07	0.1885	0.98
7_69233868_C_G	7	69233868	C	G	61.86	17.26	221.69	6.96e-07	0.012	0.817
10_15557321_G_A	10	15557321	G	A	1.59	1.03	2.44	7.7e-07	0.1885	1
3_82546639_T_G	3	82546639	T	G	0.08	0.03	0.23	9.9e-07	0.0155	0.854
12_26231825_G_C	12	26231825	G	C	0.57	0.36	0.92	1.02e-06	0.13	0.8255
7_41303390_C_T	7	41303390	C	T	4.19	1.96	8.95	1.06e-06	0.033	0.894
10_15583337_C_T	10	15583337	C	T	1.57	1.03	2.41	1.18e-06	0.1885	0.9765
7_41256817_A_G	7	41256817	A	G	3.75	1.8	7.79	1.4e-06	0.0335	0.9905
7_41258750_T_C	7	41258750	T	C	3.75	1.8	7.79	1.4e-06	0.0335	0.9905
3_89160571_C_A	3	89160571	C	A	3.45	1.7	7.02	1.42e-06	0.942	0.9725
3_89157591_G_A	3	89157591	G	A	3.45	1.7	7.01	1.43e-06	0.9425	0.9745
3_89158550_T_C	3	89158550	T	C	3.45	1.7	7.01	1.43e-06	0.9425	0.975
4_95870904_G_A	4	95870904	G	A	0	0	0	1.43e-06	0.024	0.814
3_89153658_G_C	3	89153658	G	C	3.45	1.7	7.01	1.44e-06	0.9425	0.9735
3_89154499_T_C	3	89154499	T	C	3.45	1.7	7.01	1.44e-06	0.9425	0.974
5_89895303_C_T	5	89895303	C	T	1.47	0.99	2.18	1.45e-06	0.5825	0.9915
3_89232449_A_G	3	89232449	A	G	3.45	1.7	7.03	1.52e-06	0.9425	0.993
12_26238296_A_G	12	26238296	A	G	0.58	0.36	0.93	1.53e-06	0.1305	0.8215
3_89267150_A_G	3	89267150	A	G	3.45	1.69	7.01	1.53e-06	0.9415	0.998
3_89267181_C_T	3	89267181	C	T	3.45	1.69	7.01	1.53e-06	0.943	0.998
3_89271087_G_A	3	89271087	G	A	3.45	1.69	7.01	1.53e-06	0.9415	1
3_89255901_T_G	3	89255901	T	G	3.45	1.69	7.01	1.54e-06	0.9425	0.998
3_89268360_T_C	3	89268360	T	C	3.45	1.69	7.01	1.54e-06	0.943	0.9985
3_89236041_T_C	3	89236041	T	C	3.45	1.69	7.01	1.55e-06	0.9425	0.994
3_89235220_T_C	3	89235220	T	C	3.44	1.69	7.01	1.57e-06	0.9425	0.9935
10_15545688_C_T	10	15545688	C	T	1.57	1.02	2.41	1.58e-06	0.187	0.9945
10_15545588_G_A	10	15545588	G	A	1.57	1.02	2.41	1.59e-06	0.187	0.994
10_15545485_G_A	10	15545485	G	A	1.57	1.02	2.41	1.6e-06	0.187	0.995
10_15545572_T_C	10	15545572	T	C	1.57	1.02	2.41	1.6e-06	0.187	0.994
10_15545003_A_G	10	15545003	A	G	1.57	1.02	2.41	1.61e-06	0.187	0.995
3_89204596_A_G	3	89204596	A	G	3.44	1.69	7	1.61e-06	0.9415	0.984
3_89213269_C_G	3	89213269	C	G	3.44	1.69	7	1.61e-06	0.9435	0.9875
10_15544867_T_G	10	15544867	T	G	1.57	1.02	2.41	1.62e-06	0.187	0.995
7_41266696_G_C	7	41266696	G	C	3.77	1.8	7.87	1.62e-06	0.0345	0.9655
10_15545207_A_T	10	15545207	A	T	1.57	1.02	2.41	1.63e-06	0.187	0.995
5_89902952_G_A	5	89902952	G	A	1.46	0.99	2.17	1.63e-06	0.5845	0.992
10_15544535_A_G	10	15544535	A	G	1.57	1.02	2.41	1.64e-06	0.187	0.995
3_89162808_G_A	3	89162808	G	A	4.17	1.94	8.97	1.64e-06	0.954	0.9755
10_15544410_A_G	10	15544410	A	G	1.57	1.02	2.41	1.65e-06	0.187	0.995
10_15538538_T_G	10	15538538	T	G	1.58	1.02	2.43	1.66e-06	0.1885	0.987
10_15544457_T_C	10	15544457	T	C	1.57	1.02	2.41	1.66e-06	0.187	0.995
10_15544298_C_T	10	15544298	C	T	1.57	1.02	2.41	1.67e-06	0.187	0.996
10_15576925_C_T	10	15576925	C	T	0.64	0.42	0.98	1.68e-06	0.8055	0.97
3_89201838_T_C	3	89201838	T	C	3.43	1.69	6.98	1.68e-06	0.9435	0.9845
3_89145367_G_A	3	89145367	G	A	4.16	1.94	8.94	1.7e-06	0.954	0.9725
10_15543731_C_G	10	15543731	C	G	1.57	1.02	2.4	1.72e-06	0.1875	0.995
11_126180020_C_T	11	126180020	C	T	0.67	0.45	1.01	1.72e-06	0.6975	0.9695
5_89909779_A_C	5	89909779	A	C	1.46	0.99	2.17	1.73e-06	0.5845	0.993
11_126179662_T_C	11	126179662	T	C	0.67	0.45	1.01	1.74e-06	0.697	0.9705
3_89186377_A_G	3	89186377	A	G	3.43	1.68	6.97	1.74e-06	0.9435	0.981
5_89911824_C_T	5	89911824	C	T	1.46	0.99	2.17	1.75e-06	0.5845	0.993
3_89174152_G_T	3	89174152	G	T	3.42	1.68	6.97	1.76e-06	0.9435	0.9785
3_89173968_G_A	3	89173968	G	A	3.42	1.68	6.97	1.77e-06	0.9435	0.9785
3_89175937_C_T	3	89175937	C	T	3.42	1.68	6.97	1.77e-06	0.9435	0.979
3_89180052_T_C	3	89180052	T	C	3.42	1.68	6.96	1.78e-06	0.9435	0.979
10_15542503_A_C	10	15542503	A	C	1.56	1.02	2.4	1.79e-06	0.1875	0.997
3_89168818_A_G	3	89168818	A	G	3.42	1.68	6.96	1.79e-06	0.943	0.978
10_15540854_T_C	10	15540854	T	C	1.56	1.02	2.4	1.82e-06	0.1875	0.9985
10_15573205_T_C	10	15573205	T	C	1.55	1.02	2.38	1.82e-06	0.2	0.979
9_133818764_G_T	9	133818764	G	T	0	0	0.01	1.83e-06	0.0125	0.802
10_15541140_G_A	10	15541140	G	A	1.56	1.02	2.4	1.85e-06	0.1875	0.9995
9_133818644_T_C	9	133818644	T	C	0	0	0.01	1.86e-06	0.0125	0.8015
10_15571604_T_C	10	15571604	T	C	1.55	1.01	2.38	1.91e-06	0.2	0.9795
9_133817808_T_C	9	133817808	T	C	0	0	0	1.92e-06	0.0125	0.816
3_89209810_T_C	3	89209810	T	C	4.16	1.93	8.94	1.93e-06	0.9545	0.9855
9_133819377_C_G	9	133819377	C	G	0	0	0.01	1.94e-06	0.0125	0.936
9_133817933_G_A	9	133817933	G	A	0	0	0	1.95e-06	0.0125	0.8095
9_133819422_G_A	9	133819422	G	A	0	0	0.02	1.97e-06	0.0125	0.937
9_133817669_A_C	9	133817669	A	C	0	0	0	1.98e-06	0.0125	0.817
9_133817947_C_T	9	133817947	C	T	0	0	0	2.01e-06	0.0125	0.8055
7_101215013_G_A	7	101215013	G	A	2.29	1.28	4.12	2.04e-06	0.0935	0.834
9_133817167_A_G	9	133817167	A	G	0	0	0	2.04e-06	0.0125	0.8205
9_133816875_G_T	9	133816875	G	T	0	0	0	2.07e-06	0.0125	0.821
3_89175644_A_G	3	89175644	A	G	4.14	1.92	8.9	2.08e-06	0.9545	0.9795
3_89178604_G_A	3	89178604	G	A	4.14	1.92	8.9	2.08e-06	0.9545	0.9805
3_89170108_A_G	3	89170108	A	G	4.13	1.92	8.88	2.13e-06	0.9545	0.978
5_89922445_A_G	5	89922445	A	G	0.69	0.46	1.02	2.17e-06	0.4165	0.994
5_89922060_G_T	5	89922060	G	T	0.69	0.46	1.02	2.18e-06	0.4165	0.994
Legend:
ALT = alternate
REF = reference
EAF = effect allele frequency
HR = hazard rate
LCL = lower control limit
UCL = upper control limit
r2 = imputation quality
