# Supplementary material for: Germline variants and breast cancer survival in patients with distant metastases at primary breast cancer diagnosis
Source: Sci Rep. 2021 Oct 5;11:19787. doi: 10.1038/s41598-021-99409-3 (PMC8492709; doi:10.1038/s41598-021-99409-3)
Supplement: Supplementary file 5 — Supplementary Table 4. [file 41598_2021_99409_MOESM5_ESM.xlsx]

## Sheet: SupplementaryTable4
Variant	Chr	Position	Ref	Alt	HR	LCL	UCL	Pvalue	Eaf_Ref	r2
10_104352925_C_T	10	104352925	C	T	0	0	0	1.04e-07	0.01	0.79
6_143547597_G_A	6	143547597	G	A	0	0	0	4.77e-07	0.01	0.76
4_95870904_G_A	4	95870904	G	A	0	0	0	1.57e-06	0.02	0.81
7_103522248_C_T	7	103522248	C	T	0.27	0.13	0.57	1.93e-06	0.11	0.98
7_105998889_T_C	7	105998889	T	C	0.47	0.27	0.82	2.04e-06	0.33	0.97
3_197211822_T_A	3	197211822	T	A	0	0	0	2.88e-06	0.01	0.78
10_77887494_G_A	10	77887494	G	A	0.47	0.26	0.82	2.91e-06	0.43	0.83
10_37677669_T_G	10	37677669	T	G	2.19	1.23	3.88	3.09e-06	0.63	0.79
3_197204091_T_C	3	197204091	T	C	0	0	0	3.11e-06	0.01	0.79
4_95889621_A_T	4	95889621	A	T	0	0	0.01	3.15e-06	0.02	0.8
3_58534198_G_T	3	58534198	G	T	0	0	0.01	3.18e-06	0.02	0.72
6_87565268_G_A	6	87565268	G	A	2.16	1.22	3.82	3.3e-06	0.19	0.85
2_196222319_G_T	2	196222319	G	T	0.2	0.09	0.46	3.44e-06	0.13	0.77
7_103490882_A_C	7	103490882	A	C	0.29	0.14	0.6	3.46e-06	0.11	0.99
7_103507524_A_T	7	103507524	A	T	0.29	0.14	0.6	3.47e-06	0.11	0.99
7_103505470_G_A	7	103505470	G	A	0.29	0.14	0.6	3.48e-06	0.11	0.99
7_103496983_T_C	7	103496983	T	C	0.29	0.14	0.6	3.49e-06	0.11	0.99
7_103503458_C_T	7	103503458	C	T	0.29	0.14	0.6	3.5e-06	0.11	0.99
7_103488036_G_A	7	103488036	G	A	0.29	0.14	0.6	3.51e-06	0.11	0.99
7_103489590_A_G	7	103489590	A	G	0.29	0.14	0.6	3.51e-06	0.11	0.99
7_103490086_T_C	7	103490086	T	C	0.29	0.14	0.6	3.51e-06	0.11	0.99
7_103490126_A_G	7	103490126	A	G	0.29	0.14	0.6	3.51e-06	0.11	0.99
7_103480276_A_G	7	103480276	A	G	0.29	0.14	0.6	3.52e-06	0.11	0.98
7_103485755_A_G	7	103485755	A	G	0.29	0.14	0.6	3.52e-06	0.11	0.99
7_103488080_A_G	7	103488080	A	G	0.29	0.14	0.6	3.52e-06	0.11	0.99
7_103489447_G_A	7	103489447	G	A	0.29	0.14	0.6	3.52e-06	0.11	0.99
7_103490432_C_T	7	103490432	C	T	0.29	0.14	0.6	3.52e-06	0.11	0.99
7_103490478_C_T	7	103490478	C	T	0.29	0.14	0.6	3.52e-06	0.11	0.99
7_103490658_T_C	7	103490658	T	C	0.29	0.14	0.6	3.52e-06	0.11	0.99
7_103491109_A_G	7	103491109	A	G	0.29	0.14	0.6	3.52e-06	0.11	0.99
7_103491165_A_G	7	103491165	A	G	0.29	0.14	0.6	3.52e-06	0.11	0.99
7_103493259_A_T	7	103493259	A	T	0.29	0.14	0.6	3.52e-06	0.11	0.99
3_89389302_G_A	3	89389302	G	A	0.06	0.02	0.17	3.53e-06	0.03	0.94
7_103486083_C_T	7	103486083	C	T	0.29	0.14	0.6	3.53e-06	0.11	0.99
7_103486472_A_C	7	103486472	A	C	0.29	0.14	0.6	3.53e-06	0.11	0.99
7_103486527_T_C	7	103486527	T	C	0.29	0.14	0.6	3.53e-06	0.11	0.99
7_103486565_G_A	7	103486565	G	A	0.29	0.14	0.6	3.53e-06	0.11	0.99
7_103489054_A_G	7	103489054	A	G	0.29	0.14	0.6	3.53e-06	0.11	0.99
7_103489028_G_A	7	103489028	G	A	0.29	0.14	0.6	3.54e-06	0.11	0.99
7_103477455_C_T	7	103477455	C	T	0.29	0.14	0.6	3.55e-06	0.11	0.98
7_103479675_T_G	7	103479675	T	G	0.29	0.14	0.6	3.55e-06	0.11	0.98
7_103487562_C_T	7	103487562	C	T	0.29	0.14	0.6	3.55e-06	0.11	0.99
7_103487566_T_C	7	103487566	T	C	0.29	0.14	0.6	3.56e-06	0.11	0.99
7_103481730_A_C	7	103481730	A	C	0.29	0.14	0.6	3.57e-06	0.11	0.98
3_89050449_G_A	3	89050449	G	A	0.06	0.02	0.18	3.68e-06	0.03	0.91
7_103487260_A_T	7	103487260	A	T	0.29	0.14	0.6	3.7e-06	0.11	0.99
7_103486719_T_A	7	103486719	T	A	0.29	0.14	0.6	3.71e-06	0.11	0.99
7_103489599_T_G	7	103489599	T	G	0.29	0.14	0.6	3.71e-06	0.11	0.99
7_103485359_G_T	7	103485359	G	T	0.29	0.14	0.6	3.72e-06	0.11	0.99
7_103486259_C_T	7	103486259	C	T	0.29	0.14	0.6	3.72e-06	0.11	0.99
7_103483930_T_C	7	103483930	T	C	0.29	0.14	0.6	4.02e-06	0.11	0.98
10_77875478_A_G	10	77875478	A	G	0.47	0.27	0.83	4.12e-06	0.43	0.83
10_77875070_T_C	10	77875070	T	C	0.47	0.27	0.83	4.24e-06	0.44	0.84
6_87575956_A_T	6	87575956	A	T	2.06	1.18	3.59	4.45e-06	0.21	0.85
4_189505149_A_C	4	189505149	A	C	3.59	1.71	7.51	4.58e-06	0.08	0.82
4_122608442_G_A	4	122608442	G	A	37.1	10.7	129	4.68e-06	0.03	0.79
3_89287971_C_T	3	89287971	C	T	0.06	0.02	0.18	4.7e-06	0.03	0.97
7_136056065_C_T	7	136056065	C	T	10.7	3.89	29.2	4.89e-06	0.02	0.72
2_39084988_A_G	2	39084988	A	G	0	0	0	4.9e-06	0.01	0.75
11_123042276_C_T	11	123042276	C	T	41.3	11.7	147	5.2e-06	0.03	0.83
18_7264435_T_C	18	7264435	T	C	0.08	0.03	0.22	5.54e-06	0.05	0.87
18_7264506_C_T	18	7264506	C	T	0.08	0.03	0.22	5.56e-06	0.06	0.87
3_197199025_G_C	3	197199025	G	C	0	0	0	5.84e-06	0.01	0.79
11_36421759_A_G	11	36421759	A	G	4.56	2.03	10.3	6.26e-06	0.05	0.83
5_54933175_C_A	5	54933175	C	A	Inf	Inf	Inf	6.32e-06	0.01	0.9
11_36431281_C_A	11	36431281	C	A	5	2.17	11.5	6.34e-06	0.05	0.82
13_35782262_C_T	13	35782262	C	T	1.94	1.13	3.32	6.35e-06	0.73	0.98
7_103524902_T_A	7	103524902	T	A	0.3	0.15	0.62	6.41e-06	0.11	0.98
11_36419704_A_C	11	36419704	A	C	4.61	2.04	10.4	6.47e-06	0.05	0.82
11_36422701_C_T	11	36422701	C	T	4.59	2.03	10.4	6.5e-06	0.05	0.83
11_36419063_G_A	11	36419063	G	A	4.62	2.04	10.5	6.61e-06	0.05	0.82
11_36417711_C_T	11	36417711	C	T	4.65	2.05	10.5	6.77e-06	0.05	0.81
6_87584000_A_C	6	87584000	A	C	2.01	1.16	3.49	6.9e-06	0.21	0.85
6_87592082_A_T	6	87592082	A	T	2.01	1.16	3.49	6.91e-06	0.21	0.85
7_103521106_G_A	7	103521106	G	A	0.3	0.15	0.62	7.01e-06	0.11	0.98
7_103486346_C_T	7	103486346	C	T	0.31	0.15	0.63	7.1e-06	0.11	0.99
11_36415808_G_A	11	36415808	G	A	4.68	2.06	10.6	7.14e-06	0.06	0.8
11_36415110_A_G	11	36415110	A	G	4.68	2.06	10.6	7.24e-06	0.05	0.8
7_103519098_C_G	7	103519098	C	G	0.31	0.15	0.63	7.48e-06	0.11	0.99
6_143578365_C_G	6	143578365	C	G	0	0	0	7.5e-06	0.01	0.78
2_47532756_G_A	2	47532756	G	A	0	0	0	7.81e-06	0.01	0.84
3_88947488_A_T	3	88947488	A	T	0.1	0.04	0.28	8.42e-06	0.04	0.94
3_88874685_G_C	3	88874685	G	C	0.52	0.31	0.89	8.5e-06	0.35	0.97
7_103502859_T_G	7	103502859	T	G	0.21	0.09	0.49	8.79e-06	0.07	0.81
10_75687931_C_G	10	75687931	C	G	25.1	7.62	82.7	8.84e-06	0.02	0.82
20_13988796_C_G	20	13988796	C	G	0	0	0	9.26e-06	0.99	0.98
3_88938815_C_T	3	88938815	C	T	0.1	0.04	0.28	9.31e-06	0.04	0.94
11_2161955_C_T	11	2161955	C	T	7.18	2.82	18.3	9.41e-06	0.03	0.93
7_103511680_T_C	7	103511680	T	C	0.31	0.15	0.64	9.62e-06	0.11	0.99
5_76880928_C_T	5	76880928	C	T	11.3	4.02	32.1	1.01e-05	0.03	0.69
2_9637331_A_G	2	9637331	A	G	0	0	0	1.03e-05	0.02	0.73
10_75679440_C_T	10	75679440	C	T	23.9	7.28	78.4	1.06e-05	0.02	0.83
7_103466018_T_C	7	103466018	T	C	0.31	0.15	0.64	1.08e-05	0.11	0.98
22_34722570_A_G	22	34722570	A	G	2.14	1.2	3.83	1.09e-05	0.34	1
3_13607146_G_A	3	13607146	G	A	0.46	0.25	0.83	1.09e-05	0.2	0.92
8_41950498_C_T	8	41950498	C	T	0.17	0.07	0.42	1.1e-05	0.09	0.82
3_88880647_T_C	3	88880647	T	C	0.53	0.31	0.91	1.11e-05	0.35	0.98
6_130772958_T_G	6	130772958	T	G	0	0	0	1.12e-05	0.01	0.8
10_75574956_G_A	10	75574956	G	A	23	7.05	75.2	1.13e-05	0.02	0.83
3_13607112_C_T	3	13607112	C	T	0.46	0.25	0.83	1.15e-05	0.2	0.92
Legend:
ALT = alternate
REF = reference
EAF = effect allele frequency
HR = hazard rate
LCL = lower control limit
UCL = upper control limit
r2 = imputation quality
